# Supplementary material for: Structure-Based Discovery of Novel Chemical Classes of Autotaxin Inhibitors
Source: Int J Mol Sci. 2020 Sep 23;21(19):7002. doi: 10.3390/ijms21197002 (PMC7582705; doi:10.3390/ijms21197002)
Supplement: Supplementary file 1 [file ijms-21-07002-s001.zip › Supplementary Tables.xlsx]

## Sheet: Table S1
Table S1: Results of the in vitro evaluation of the 30 compounds described in this study, using human ATX recombinant protein. The Amplex Red was utilized in all in vitro studies.
Maybridge code	docking score	Solubility	Inhibition of 2nd/3rd reaction	in vitro IC50 μΜ (hATX 2nM)	in vitro IC50 μΜ (mATX 2nM)	Pubchem ID	molecular formula	MW (g/mol)	name	Smiles
SCR01013	-112.348	YES	NO	79	67	5702991	C23H16N2O3S	400.5	(3Z)-3-[[1-(benzenesulfonyl)indol-2-yl]methylidene]-1H-indol-2-one	C1=CC=C(C=C1)S(=O)(=O)N2C3=CC=CC=C3C=C2C=C4C5=CC=CC=C5NC4=O
KM03601	-130.305	YES	NO	30.5	14.9	2820206	C25H26O3S2	438.6	ethyl 3-benzylsulfanyl-4-hydroxy-6-(4-methylphenyl)-4,5,6,7-tetrahydro-2-benzothiophene-1-carboxylate	CCOC(=O)C1=C2CC(CC(C2=C(S1)SCC3=CC=CC=C3)O)C4=CC=C(C=C4)C
HTS01403	-113.293	YES	NO	>100		91104758	C26H19FN4O3	454	4-[(1-benzyl-5-nitro-1H-indol-3-yl)methyl]-6-(4-fluorophenyl)pyridazin-3(2H)-one	C1=CC=C(C=C1)CN2C=C(C3=C2C=CC(=C3)[N+](=O)[O-])CC4=CC(=NNC4=O)C5=CC=C(C=,C5)F
HTS02043	-148.551	YES	NO	>100		2810485	C27H25N3O3S	471	2-[[4-(1,3-benzodioxol-5-yl)-5-(4-tert-butylphenyl)-1,2,4-triazol-3-yl]sulfanyl]-1-phenylethanone	CC(C)(C)C1=CC=C(C=C1)C2=NN=C(N2C3=CC4=C(C=C3)OCO4)SCC(=O)C5=CC=CC=C5
HTS07938	-114.093	YES	NO	>100		2813915	C29H24ClN3O2	482	[2-(4-chlorophenoxy)pyridin-3-yl]-[4-(9H-fluoren-9-yl)piperazin-1-yl],methanone	C1CN(CCN1C2C3=CC=CC=C3C4=CC=CC=C24)C(=O)C5=C(N=CC=C5)OC6=CC=C(C=C6)Cl
HTS09079	-133.714	YES	NO	>100		2814602	C27H18BrN5O2	524	6-[2-(4-bromophenyl)-2-oxoethoxy]-3-methyl-1-phenyl-4-pyridin-3-,ylpyrazolo[4,5-e]pyridine-5-carbonitrile	CC1=NN(C2=C1C(=C(C(=N2)OCC(=O)C3=CC=C(C=C3)Br)C#N)C4=CN=CC=C4)C5=CC=CC=,C5
HTS11215	-66.6248	YES	NO	>100		309375	C13H13N5	239	9-phenethyl-9H-purin-6-amine	C1=CC=C(C=C1)CCN2C=NC3=C(N=CN=C32)N
SP00998	-181.654	YES	NO	>100		2742758	C21H12F4N4O3S3	539.5	(N-[1-(4-fluorophenyl)-3-(2-thienyl)-1H-pyrazol-5-yl]-5-[5-(tri-fluoromethyl)isoxazol-3-yl]-thiophene-2-sulfonamide	F[C](C=C1)C=[CH]=C1N=2=NC(=[C]=3SC=CC=3)[CH]C=2[N]S(=O)(=O)C(S4)=CC=C4C(C=5)=NOC=5C(F)(F)F
PD00399	-139.266	YES	NO	>100		2008120	C27H19N3O4S	481.5	2-({(1-benzothiophen-3-ylmethyl)[(1,3-dioxo-1,3-dihydro-2H-isoindol-2-yl)methyl]amino methyl)-1H-isoindole-1,3(2H)-dione	O=C1C=2[CH]C=C[CH]C=2c(=O)n1CN(CC3=CSC4=C3(C=CC=C4))Cn5C(=O)C=6C=CC=CC=6c5=O
NRB02626	-113.344	YES	NO	>100		2825252	C25H20N2O2	380.4	1-[2-(benzyloxy)phenyl]-2-(1H-imidazol-1-yl)-3-phenylprop-2-en-1-0ne	O=C(C(=CC2=C[CH]C=C[CH]2)[N]1=[CH]=NC=C1)C3=CC=CC=C3OCC4=CC=CC=C4
PD00668	-145.237	YES	NO	>100		2826336	C24H20FNO4	405.4	2-(4-fluorobenzyl)-3-(4-methoxyphenyl)-1-oxo-1,2,3,4-tetrahydroisoquinoline-4-carboxylic acid	FC(C=C1)=CC=C1Cn2c(=O)C=3C=CC=CC=3C([c]([o])[o])C2C(=[CH]=[CH]=4)C=CC=4OC
BTB11132	-128.83	YES	NO	>100		2801824	C35H24	444	9-[3-(9H-fluoren-9-yliden)-2-phenylpropylidene]-9H-fluorene	C1=CC=C(C=C1)C(C=C2C3=CC=CC=C3C4=CC=CC=C42)C=C5C6=CC=CC=C6C7=CC=CC=C75
MBE00201	-133.472	YES	NO	>100		2823780	C20H11ClF6N2O2S	492.8	N-[[3,5-bis(trifluoromethyl)phenyl]carbamoyl]-5-(4-chlorophenyl)thiophene-2-carboxamide	C1=CC(=CC=C1C2=CC=C(S2)C(=O)NC(=O)NC3=CC(=CC(=C3)C(F)(F)F)C(F)(F)F)Cl
KM08386	-107.896	YES	NO	>100			C22H14 F3N3O2	409.4	O1-{[5-(2-phenyleth-1-ynyl)-3-pyridyl]carbonyl}-3-(trifluoromethyl)benzene-1-carbohydroximamide	FC(F)(F)C(C=1)=CC=CC=1C(N)=NOC(=O)C([CH]2)=CN=[CH]=C2[C][C]C=3C=[CH]=C[CH]C=3
RG00099	-128.401	YES	NO	>100			C27H20ClNOS	441.9	5-(4-chlorophenyl)-1-(4-methoxyphenyl)-2-phenyl-3-(2-thienyl)-1H-pyrrole	Cl[C](C=[CH]=1)C=CC=1C=2[CH]C(C=3SC=CC=3)=C(C4=CC=CC=C4)[N]=2C(=[CH]=C5)C=C[C]5OC
HTS08762	-119.308	YES	NO	>100		2814416	C26H23ClN2O2S2	495	1-[(5-chloro-3-methyl-1-benzothiophen-2-yl)sulfonyl]-4-(9H-fluoren-9-yl)piperazine	CC1=C(SC2=C1C=C(C=C2)Cl)S(=O)(=O)N3CCN(CC3)C4C5=CC=CC=C5C6=CC=CC=C46
DSHS00944	-119.352	YES	NO	>100		2807252	C27H19FN2O5S	502	N-(1,,3-benzodioxol-5-ylmethyl)-N-(4-fluorophenyl)-3-nitro-4-,phenylsulfanylbenzamide	C1OC2=C(O1)C=C(C=C2)CN(C3=CC=C(C=C3)F)C(=O)C4=CC(=C(C=C4)SC5=CC=CC=C5),[N+](=O)[O-]
RDR02791	-102.882	YES	NO	>100		2725768	C23H19F3N2S	412	2-benzylsulfanyl-1-(2-phenylethyl)-5-(trifluoromethyl)benzimidazole	C1=CC=C(C=C1)CCN2C3=C(C=C(C=C3)C(F)(F)F)N=C2SCC4=CC=CC=C4
BTB01297	-106.245	YES	NO	>100		2796756	C21H15FN2O3	362	(6-fluoro-2-methylquinolin-4-yl) 5-methyl-3-phenyl-1,2-oxazole-4-carboxylate	CC1=CC(=C2C=C(C=CC2=N1)F)OC(=O)C3=C(ON=C3C4=CC=CC=C4)C
SEW02612	-117.517	YES	NO	>100		2740039	C17H11F3N2O2S2	396.4	N'-{[5-(2-thienyl)-2-thienylcarbonyl]oxy}-3-(trifluoromethyl)benzenecarboximidamide	FC(F)(F)C(C=1)=CC=CC=1C(N)=NOC(=O)C(S2)=CC=C2C3=CC=CS3
HTS01790	-134.62	YES	NO	>100		2810342	C22H17F3N4O3S	474	N-[2-(3,4-dihydro-1H-isoquinolin-2-yl)-5-(trifluoromethyl)phenyl]-2,1,,3-benzoxadiazole-7-sulfonamide	C1CN(CC2=CC=CC=C21)C3=C(C=C(C=C3)C(F)(F)F)NS(=O)(=O)C4=CC=CC5=NON=C54
HTS10658	-117.823	YES	NO	>100		2815523	C26H24N2O3	412	1-(1,3-benzodioxol-5-yl)-2-[4-(9H-fluoren-9-yl)piperazin-1-yl]ethanone	C1CN(CCN1CC(=O)C2=CC3=C(C=C2)OCO3)C4C5=CC=CC=C5C6=CC=CC=C46
HTS09893	-138.176	YES	NO	>100		2815071	C28H22N4OS	463	5-(1,3-diphenylpyrazol-4-yl)-7-(4-methylphenyl)-5H-[1,3]thiazolo[3,2-a]pyrimidin-3-one	CC1=CC=C(C=C1)C2=CC(N3C(=O)CSC3=N2)C4=CN(N=C4C5=CC=CC=C5)C6=CC=CC=C6
HTS02873	-107.608	YES	NO	>100			C24H23N3O4S2	481.6	4-[4-(benzyloxy)phenyl]-5-({2-[(4-methylphenyl)sulfonyl]ethyl}sulfanyl)-2,4-dihydro-3H-1,2,4-triazol-3-one	O=[C]=1NN=C(SCCS(=O)(=O)C2=CC=C(C)C=C2)[N]=1C(=CC=3)C=CC=3OCC=4C=C[CH]C=[CH]=4
BTB11084	-114.983	NO	nd	>100			C31H25N	412	N1-[3-(2,3-diphenyl-1H-inden-1-yliden)prop-1-enyl]-N1-methylaniline	CN(C=CC=C1c2ccccc2C(c2ccccc2)=C1c1ccccc1)c1ccccc1
BTB11096	-159.64	NO	nd	>100			C32H27N	425.6	N,N-dimethyl-N-[(2,3,4,5-tetraphenylcyclopenta-2,4-dienyliden)methyl]amine	C[N](=C1C=C[CH]C=C1)C=CC=C2C3=CC=CC=C3C(C=4C=CC=CC=4)=C2C5=CC=CC=C5
CD01491	-151.721	NO	nd	>100		2803225	C30H21ClO	432.9	3-(4-chlorophenyl)-4-(4-methylphenyl)-2,5-diphenylcyclopenta-2,4-dien-1-one	ClC(=[CH]=[CH]=1)C=CC=1C2=C(C3=CC=CC=C3)C(=O)C(C4=[CH]=[CH]=CC=C4)=C2C=5C=CC(C)=CC=5
CD09529	-143.256	YES	YES	>100			C23H13ClN4O5S	492.9	2-[({[(2-chlorophenyl)sulphonyl]amino}carbonyl)amino]-4-cyano-3-(4-cyanophenyl)-5-(2-furyl)furan	Cl[C]1C=C[CH]C=C1S(=O)(=O)NC(=O)NC=2OC(C=3OC=CC=3)=C([C][N])C=2C(C=C4)=CC=C4[C][N]
RF01254	-135.689	YES	YES	>100			C28H27NO3	425.5	2-(1-morpholino-4,4-diphenylbuta-1,3-dienyl)phenyl acetate	O=C(C)OC=1[CH]C=[CH]=CC=1C(N2CCOCC2)=CC=C(C3=CC=CC=C3)C=4C=CC=CC=4
HTS01561	-113.858	YES	YES	>100			C17H9ClF6N2O2S	454.8	N-[3,5-bis(trifluoromethyl)phenyl]-2-[(5-chloro-1,3-benzoxazol-2-yl)thio]acetamide	ClC(=C1)C=[CH]=C(O2)[C]1N=C2SCc(=O)nC(=C3)C=C(C(F)(F)F)C=C3C(F)(F)F
PF8380		YES	no	0.0025		25265312	C22H21Cl2N3O5	478.3	(3,5-dichlorophenyl)methyl 4-[3-oxo-3-(2-oxo-3H-1,3-benzoxazol-6-yl)propyl]piperazine-1-carboxylate	C1CN(CCN1CCC(=O)C2=CC3=C(C=C2)NC(=O)O3)C(=O)OCC4=CC(=CC(=C4)Cl)Cl
HA-155		YES	nd	0.0025		46856189	C24H19BFNO5S	463.3	[4-[[4-[(Z)-[3-[(4-fluorophenyl)methyl]-2,4-dioxo-1,3-thiazolidin-5-ylidene]methyl]phenoxy]methyl]phenyl]boronic acid	B(C1=CC=C(C=C1)COC2=CC=C(C=C2)C=C3C(=O)N(C(=O)S3)CC4=CC=C(C=C4)F)(O)O
GLPG1690		YES	nd	0.229		90420193	C30H33FN8O2S	588.7	2-[[2-ethyl-6-[4-[2-(3-hydroxyazetidin-1-yl)-2-oxoethyl]piperazin-1-yl]-8-methylimidazo[1,2-a]pyridin-3-yl]-methylamino]-4-(4-fluorophenyl)-1,3-thiazole-5-carbonitrile	CCC1=C(N2C=C(C=C(C2=N1)C)N3CCN(CC3)CC(=O)N4CC(C4)O)N(C)C5=NC(=C(S5)C#N)C6=CC=C(C=C6)F

## Sheet: Table S2
Table S2: Results of the in vitro evaluation of the 49 new compounds derived from the second round of the in silico structural optimization study.
	docking score	in vitro IC50 μΜ (Sino hATX 2nM)	%inhibition at 30uM	in vitro IC50 μΜ (hATX 1nM)	in vitro IC50 μΜ (mATX 2nM)	IC50 Eleanna	PubChem ID	molecular formula	MW	structure	name	Smiles
n=23 new
KM03601	-130.305	30.6	43.6	10	15	0.5	2820206	C25H26O3S2	438.6		ethyl 3-benzylsulfanyl-4-hydroxy-6-(4-methylphenyl)-4,5,6,7-tetrahydro-2-benzothiophene-1-carboxylate	CCOC(=O)C1=C2CC(CC(C2=C(S1)SCC3=CC=CC=C3)O)C4=CC=C(C=C4)C
KM-28	-127.865	1.85	84.2			2	46925664	C24H23N3O2S2	449.6		N-(2,6-dimethylphenyl)-2-[4-oxo-3-(2-thiophen-2-ylethyl)quinazolin-2-yl]sulfanylacetamide	CC1=C(C(=CC=C1)C)NC(=O)CSC2=NC3=CC=CC=C3C(=O)N2CCC4=CC=CS4
KM-26	-129.069	5.6	83.35			0.8	4662990	C23H25N3O3S	423.5		1-(3,4-dimethoxyphenyl)-N-(3-methoxyphenyl)-3,4-dihydro-1H-pyrrolo[1,2-a]pyrazine-2-carbothioamide,	COC1=C(C=C(C=C1)C2C3=CC=CN3CCN2C(=S)NC4=CC(=CC=C4)OC)OC
KM-14	-101.228	13.8	69			0.8	1201991	C24H27BrN2O3	471.4		Ethyl 1-benzyl-6-bromo-5-hydroxy-2-(piperidin-1-ylmethyl)-1H-indole-3-carboxylate	CCOC(=O)C1=C(N(C2=CC(=C(C=C21)O)Br)CC3=CC=CC=C3)CN4CCCCC4
KM-24	-129.356	14.6	69.85			0.5	46379015	C24H25ClN2O3S	457		ethyl 1-[2-[2-(4-chlorophenyl)sulfanyl-1H-indol-3-yl]acetyl]piperidine-4-carboxylate	CCOC(=O)C1CCN(CC1)C(=O)CC2=C(NC3=CC=CC=C32)SC4=CC=C(C=C4)Cl
KM-2	-115.141	>30				>5	20103088	C24H27N3O2	389.5		5-(3-methoxypropyl)-3-phenyl-4-(4-propan-2-ylphenyl)-1,4-dihydropyrrolo[3,4-c]pyrazol-6-one	CC(C)C1=CC=C(C=C1)C2C3=C(C(=O)N2CCCOC)NN=C3C4=CC=CC=C4
KM-4	-130.354	>30				>5	22549156	C25H26N2O3S	434.6		N-(2-ethylphenyl)-2-(2-methoxyethyl)-1-oxo-3-thiophen-2-yl-3,4-dihydroisoquinoline-4-carboxamide	CCC1=CC=CC=C1NC(=O)C2C(N(C(=O)C3=CC=CC=C23)CCOC)C4=CC=CS4
KM-6	-144.217	>30	20.6			4.5	1035040	C24H27BrN2O3	471.4		ethyl 6-bromo-5-methoxy-1-phenyl-2-(piperidin-1-ylmethyl)indole-3-carboxylate	CCOC(=O)C1=C(N(C2=CC(=C(C=C21)OC)Br)C3=CC=CC=C3)CN4CCCCC4
KM-9	-125.351	>30	17.08			5	4753710	C25H25N3O2	399.5		N-[[1-[(2,5-dimethylphenyl)methyl]benzimidazol-2-yl]methyl]-2-methoxybenzamide,	CC1=CC(=C(C=C1)C)CN2C3=CC=CC=C3N=C2CNC(=O)C4=CC=CC=C4OC
KM-21	-119.706	>30				>5	16019617	C24H27N3O2S	421.6		N-(2,5-dimethylphenyl)-2-[1-(2-oxo-2-pyrrolidin-1-ylethyl)indol-3-yl]sulfanylacetamide	CC1=CC(=C(C=C1)C)NC(=O)CSC2=CN(C3=CC=CC=C32)CC(=O)N4CCCC4
KM-27	-132.833	>30				1	4190444	C24H27N3O3S	437.6		N-(o-tolyl)-1-(3,4,5-trimethoxyphenyl)-3,4-dihydro, (1S)-N-(2-methylphenyl)-1-(3,4,5-trimethoxyphenyl)-3,4-dihydro-1H-pyrrolo[1,2-a]pyrazine-2-carbothioamide	CC1=CC=CC=C1NC(=S)N2CCN3C=CC=C3C2C4=CC(=C(C(=C4)OC)OC)OC
KM-29	-139.479	>30	3.215			1.2	16022679	C25H30N2O3	406.5		3-[(cyclohexylamino)methyl]-1-[(4-methoxyphenyl)methyl]-6-methylindole-2-carboxylic acid	CC1=CC2=C(C=C1)C(=C(N2CC3=CC=C(C=C3)OC)C(=O)O)CNC4CCCCC4
KM-30	-123.093	>30	0			5	4192115	C25H31N3O2	405.5		ethyl 2-[1-benzyl-3-[(4-methylpiperazin-1-yl)methyl]indol-2-yl]acetate	CCOC(=O)CC1=C(C2=CC=CC=C2N1CC3=CC=CC=C3)CN4CCN(CC4)C
KM-31	-137.459	>30				4.5	5243101	C23H25N3O3S	423.5		1-(3,4-dimethoxyphenyl)-N-(4-methoxyphenyl)-3,4-dihydro-1H-pyrrolo[1,2-a]pyrazine-2-carbothioamide	COC1=CC=C(C=C1)NC(=S)N2CCN3C=CC=C3C2C4=CC(=C(C=C4)OC)OC
KM-36	-127.392	>30	9.71			5	42893141	C25H26N2O3S	434.6		N-[(S)-(4-ethylphenyl)-thiophen-2-ylmethyl]-3-[(2R)-2-methyl-3-oxo-1,4-benzoxazin-4-yl]propanamide	CCC1=CC=C(C=C1)C(C2=CC=CS2)NC(=O)CCN3C4=CC=CC=C4OC(C3=O)C
KM-39	-134.097	>30				5	4921756	C24H27NO4	393.5		3-ethoxycarbonyl-4-[(4-methylpiperidin-1-ium-1-yl)methyl]-2-phenyl-1-benzofuran-5-olate	CCOC(=O)C1=C(OC2=C1C(=C(C=C2)[O-])C[NH+]3CCC(CC3)C)C4=CC=CC=C4
KM-40	-132.21	>30	41.295			5	16800662	C24H28ClNO4	429.9		ethyl 5-hydroxy-4-[(4-methylpiperidin-1-yl)methyl]-2-phenyl-1-benzofuran-3-carboxylate;hydrochloride	CCOC(=O)C1=C(OC2=C1C(=C(C=C2)O)CN3CCC(CC3)C)C4=CC=CC=C4.Cl
KM-45	-119.968	>30	35.265			1.3	3335281	C23H22FN3O2S2	455.6		2-[(3-benzyl-6-methyl-4-oxo-6,7-dihydrothieno[3,2-d]pyrimidin-2-yl)sulfanyl]-N-[(4-fluorophenyl)methyl]acetamide	CC1CC2=C(S1)C(=O)N(C(=N2)SCC(=O)NCC3=CC=C(C=C3)F)CC4=CC=CC=C4
KM-47	-127.893	>30				>5	16018715	C25H30N2O3	406.5		1-benzyl-6-methoxy-3-[[(4-methylcyclohexyl)amino]methyl]indole-2-carboxylic acid	CC1CCC(CC1)NCC2=C(N(C3=C2C=CC(=C3)OC)CC4=CC=CC=C4)C(=O)O
KM-48	-131.492	>30				>5	24280155	C28H33NO10	543.6		2,3-dihydroxybutanedioic acid;ethyl 5-hydroxy-4-[(2-methylpiperidin-1-yl)methyl]-2-phenyl-1-benzofuran-3-carboxylate	CCOC(=O)C1=C(OC2=C1C(=C(C=C2)O)CN3CCCCC3C)C4=CC=CC=C4.C(C(C(=O)O)O)(C(=O)O)O
KM-49	-136.353	>30				5	20878941	C26H28N2O3	416.5		ethyl 1-[2-(3,4-dihydro-1H-isoquinolin-2-yl)-2-oxoethyl]-2,4-dimethyl-5-phenylpyrrole-3-carboxylate	CCOC(=O)C1=C(N(C(=C1C)C2=CC=CC=C2)CC(=O)N3CCC4=CC=CC=C4C3)C
KM-50	-108.074	>30				5	20902400	C24H27N3O2S	421.6		N-(3,5-dimethylphenyl)-2-[1-(2-oxo-2-pyrrolidin-1-ylethyl)indol-3-yl]sulfanylacetamide	CC1=CC(=CC(=C1)NC(=O)CSC2=CN(C3=CC=CC=C32)CC(=O)N4CCCC4)C
KM-41	-124.555	50 (>30)	33.5	38	60	0.3	4606648	C23H25N3O3S	423.5		1-(3,4-dimethoxyphenyl)-N-(2-methoxyphenyl)-3,4-dihydro-1H-pyrrolo[1,2-a]pyrazine-2-carbothioamide	COC1=C(C=C(C=C1)C2C3=CC=CN3CCN2C(=S)NC4=CC=CC=C4OC)OC
KM-3	-148.976	95 (>30)	17	54	57	0.005	403013	C23H25BrN2O3	457.4		ethyl 6-bromo-5-methoxy-1-phenyl-2-(pyrrolidin-1-ylmethyl)indole-3-carboxylate	CCOC(=O)C1=C(N(C2=CC(=C(C=C21)OC)Br)C3=CC=CC=C3)CN4CCCC4
n=26 new
SCR01013	-112.348	79	13.25	43	59	0.6	5702991	C23H16N2O3S	400.5		(3Z)-3-[[1-(benzenesulfonyl)indol-2-yl]methylidene]-1H-indol-2-one	C1=CC=C(C=C1)S(=O)(=O)N2C3=CC=CC=C3C=C2C=C4C5=CC=CC=C5NC4=O
SC-49	-122.615	10.25	65.8	9	19	0.2	3540718	C22H16N4O3S	416.5		N-[2-(4-nitrophenyl)-4,6-dihydrothieno[3,4-c]pyrazol-3-yl]naphthalene-1-carboxamide	C1C2=C(N(N=C2CS1)C3=CC=C(C=C3)[N+](=O)[O-])NC(=O)C4=CC=CC5=CC=CC=C54
SC-41	-108.961	13.6	70.6			2.3	20867222	C20H18N4O2S2	410.5		4-[[4-(2-methyl-1H-indol-3-yl)-3,6-dihydro-2H-pyridin-1-yl]sulfonyl]-2,1,3-benzothiadiazole	CC1=C(C2=CC=CC=C2N1)C3=CCN(CC3)S(=O)(=O)C4=CC=CC5=NSN=C54
SC-18	-130.847	30	55.3			5	2812177	C24H18N2O3S	414.5		3-[[1-(4-methylphenyl)sulfonylindol-3-yl]methylidene]-1H-indol-2-one	CC1=CC=C(C=C1)S(=O)(=O)N2C=C(C3=CC=CC=C32)C=C4C5=CC=CC=C5NC4=O
SC-5	-144.541	30	43			2.2	4187120	C23H19N3O3S	417.5		N-(5,5-dioxo-2-phenyl-4,6-dihydrothieno[3,4-c]pyrazol-3-yl)-2-naphthalen-1-ylacetamide	C1C2=C(N(N=C2CS1(=O)=O)C3=CC=CC=C3)NC(=O)CC4=CC=CC5=CC=CC=C54
SC-3	-147.948	>30	4.2			0.6	5164056	C23H19N3O2S	401.5		N-[2-(2-methylphenyl)-5-oxo-4,6-dihydrothieno[3,4-c]pyrazol-3-yl]naphthalene-1-carboxamide	CC1=CC=CC=C1N2C(=C3CS(=O)CC3=N2)NC(=O)C4=CC=CC5=CC=CC=C54
SC-4	-124.063	>30				>5	3726756	C23H17FN2O2S	404.5		2-(4-fluorophenyl)sulfonyl-1-(1H-indol-3-yl)-1H-isoquinoline	C1=CC=C2C(N(C=CC2=C1)S(=O)(=O)C3=CC=C(C=C3)F)C4=CNC5=CC=CC=C54
SC-6	-145.212	>30				>5	3559872	C22H17N3O3S	403.5		N-(5,5-dioxo-2-phenyl-4,6-dihydrothieno[3,4-c]pyrazol-3-yl)naphthalene-1-carboxamide	C1C2=C(N(N=C2CS1(=O)=O)C3=CC=CC=C3)NC(=O)C4=CC=CC5=CC=CC=C54
SC-7	-138.938	>30				>5	2160498	C23H19N3O2S	401.5		2-naphthalen-1-yl-N-(5-oxo-2-phenyl-4,6-dihydrothieno[3,4-c]pyrazol-3-yl)acetamide	C1C2=C(N(N=C2CS1=O)C3=CC=CC=C3)NC(=O)CC4=CC=CC5=CC=CC=C54
SC-8	-115.607	>30				>5	11842234	C23H21NO3S2	423.6		3-(9H-fluoren-2-ylsulfonyl)-2-(4-methoxyphenyl)-1,3-thiazolidine	COC1=CC=C(C=C1)C2N(CCS2)S(=O)(=O)C3=CC4=C(C=C3)C5=CC=CC=C5C4
SC-9	-137.265	>30				>5	2160533	C22H17N3O2S	387.5		N-(5-oxo-2-phenyl-4,6-dihydrothieno[3,4-c]pyrazol-3-yl)naphthalene-1-carboxamide	C1C2=C(N(N=C2CS1=O)C3=CC=CC=C3)NC(=O)C4=CC=CC5=CC=CC=C54
SC-10	-112.028	>30				>5	33278326	C23H17N3O2S	399.5		3-[2-(1-methyl-2-phenylindol-3-yl)-2-oxoethyl]thieno[3,2-d]pyrimidin-4-one	CN1C2=CC=CC=C2C(=C1C3=CC=CC=C3)C(=O)CN4C=NC5=C(C4=O)SC=C5
SC-12	-122.29	>30				0.9	16344374	C23H17N3O2S	399.5		5-[2-(1-phenylbenzimidazol-2-yl)sulfanylacetyl]-1,3-dihydroindol-2-one	C1C2=C(C=CC(=C2)C(=O)CSC3=NC4=CC=CC=C4N3C5=CC=CC=C5)NC1=O
SC-14	-142.857	>30	9.6			>5	4356979	C22H16FN3O2S	405.4		N-[2-(4-fluorophenyl)-5-oxo-4,6-dihydrothieno[3,4-c]pyrazol-3-yl]naphthalene-1-carboxamide	C1C2=C(N(N=C2CS1=O)C3=CC=C(C=C3)F)NC(=O)C4=CC=CC5=CC=CC=C54
SC-16	-140.457	>30	13.6			>5	4052372	C23H19N3O2S	401.5		N-[2-(4-methylphenyl)-5-oxo-4,6-dihydrothieno[3,4-c]pyrazol-3-yl]naphthalene-1-carboxamide	CC1=CC=C(C=C1)N2C(=C3CS(=O)CC3=N2)NC(=O)C4=CC=CC5=CC=CC=C54
SC-24	-125.382	>30	18.2			4	4128656	C22H16FN3O2S	405.4		N-[2-(4-fluorophenyl)-5-oxo-4,6-dihydrothieno[3,4-c]pyrazol-3-yl]naphthalene-2-carboxamide	C1C2=C(N(N=C2CS1=O)C3=CC=C(C=C3)F)NC(=O)C4=CC5=CC=CC=C5C=C4
SC-26	-93.3647	>30				>5	12907107	C23H20N2O3S	404.5		1-(4-methylphenyl)sulfonyl-9b-phenyl-2,3-dihydroimidazo[2,1-a]isoindol-5-one	CC1=CC=C(C=C1)S(=O)(=O)N2CCN3C2(C4=CC=CC=C4C3=O)C5=CC=CC=C5
SC-27	-99.0248	>30				>5	4536311	C23H19N3O2S	401.5		N-[2-(4-methylphenyl)-5-oxo-4,6-dihydrothieno[3,4-c]pyrazol-3-yl]naphthalene-2-carboxamide	CC1=CC=C(C=C1)N2C(=C3CS(=O)CC3=N2)NC(=O)C4=CC5=CC=CC=C5C=C4
SC-30	-101.784	>30				>5	983248	C22H18N2O2S2	406.5		N-[4-(2-methyl-1,3-thiazol-4-yl)phenyl]-1,2-dihydroacenaphthylene-5-sulfonamide	CC1=NC(=CS1)C2=CC=C(C=C2)NS(=O)(=O)C3=CC=C4CCC5=C4C3=CC=C5
SC-34	-128.03	>30	16			5	33278978	C22H15N3O2S	385.4		3-[2-oxo-2-(2-phenyl-1H-indol-3-yl)ethyl]thieno[3,2-d]pyrimidin-4-one	C1=CC=C(C=C1)C2=C(C3=CC=CC=C3N2)C(=O)CN4C=NC5=C(C4=O)SC=C5
SC-36	-122.401	>30				>5	16638489	C22H19N2O2S+	375.5		8b-methyl-2,3-diphenyl-1,3a-dihydro-[1]benzothiolo[3,2-c]pyrazol-2-ium 4,4-dioxide	CC12C(C(=[N+](N1)C3=CC=CC=C3)C4=CC=CC=C4)S(=O)(=O)C5=CC=CC=C25
SC-37	-120.558	>30				>5	1507602	C22H18N2O3S	390.5		N-[4-(2-methyl-1,3-oxazol-5-yl)phenyl]-1,2-dihydroacenaphthylene-5-sulfonamide	CC1=NC=C(O1)C2=CC=C(C=C2)NS(=O)(=O)C3=CC=C4CCC5=C4C3=CC=C5
SC-40		>30				>5	2350046	C23H16N4O2S	412.5		N-[(1-methyl-2-oxoindol-3-ylidene)amino]-2-thiophen-2-ylquinoline-4-carboxamide	CN1C2=CC=CC=C2C(=C1O)N=NC(=O)C3=CC(=NC4=CC=CC=C43)C5=CC=CS5
SC-42	-108.095	>30				4.53	16608441	C23H18N2O3S	402.5		2-[4-(thiophene-2-carbonyl)piperazine-1-carbonyl]fluoren-9-one	C1CN(CCN1C(=O)C2=CC3=C(C=C2)C4=CC=CC=C4C3=O)C(=O)C5=CC=CS5
SC-43	-133.042	>30				>5	4080780	C23H19N3O3S	417.5		N-[2-(4-methylphenyl)-5,5-dioxo-4,6-dihydrothieno[3,4-c]pyrazol-3-yl]naphthalene-1-carboxamide	CC1=CC=C(C=C1)N2C(=C3CS(=O)(=O)CC3=N2)NC(=O)C4=CC=CC5=CC=CC=C54
SC-45	-120.943	>30				>5	4388786	C23H16N2O2S	384.5		5-[[1-(naphthalen-2-ylmethyl)indol-3-yl]methylidene]-1,3-thiazolidine-2,4-dione	C1=CC=C2C=C(C=CC2=C1)CN3C=C(C4=CC=CC=C43)C=C5C(=O)NC(=O)S5
SC-47	-125.32	>30	38.6			3.4	4548571	C23H19N3O3S	417.5		N-[2-(2-methylphenyl)-5,5-dioxo-4,6-dihydrothieno[3,4-c]pyrazol-3-yl]naphthalene-2-carboxamide	CC1=CC=CC=C1N2C(=C3CS(=O)(=O)CC3=N2)NC(=O)C4=CC5=CC=CC=C5C=C4
